# Supplementary material for: Non-orthogonal optical multiplexing empowered by deep learning
Source: Nat Commun. 2024 Feb 21;15:1580. doi: 10.1038/s41467-024-45845-4 (PMC10881499; doi:10.1038/s41467-024-45845-4)
Supplement: Supplementary file 4 — Source Data [file 41467_2024_45845_MOESM4_ESM.xlsx]

## Sheet: fig3a
Epochs	0° & 0°	10° & 0°	20° & 0°	30° & 0°	40° & 0°	50° & 0°	60° & 0°	70° & 0°	80° & 0°	90° & 0°	Circle & 0°	Ellipse & 0°
1	0.806791	0.774539	0.818522	0.772244	0.784839	0.793733	0.803935	0.800938	0.795536	0.771768	0.782986	0.804437
10	0.939259	0.932979	0.942528	0.921334	0.92271	0.928479	0.938128	0.938423	0.933302	0.929426	0.929788	0.933999
20	0.963489	0.957659	0.964179	0.95356	0.953011	0.955736	0.962603	0.960868	0.959868	0.957894	0.955474	0.960251
30	0.971297	0.967798	0.972968	0.96343	0.961683	0.965515	0.971435	0.97063	0.968163	0.966544	0.96475	0.970076
40	0.975947	0.972223	0.976916	0.968292	0.967354	0.970628	0.975705	0.974868	0.972989	0.971356	0.970429	0.974143
50	0.979041	0.975773	0.979859	0.972077	0.970851	0.973646	0.97845	0.977826	0.976504	0.975435	0.973717	0.977192
60	0.980129	0.977468	0.981117	0.97379	0.973137	0.975729	0.980392	0.979661	0.978037	0.97762	0.975965	0.978569
70	0.98154	0.979221	0.982945	0.975489	0.974843	0.977408	0.981688	0.981219	0.979474	0.978977	0.977751	0.980476
80	0.982696	0.980267	0.983947	0.976836	0.976022	0.978402	0.982717	0.982361	0.980891	0.980365	0.978679	0.981495
90	0.983191	0.981049	0.984192	0.977624	0.976713	0.97909	0.983446	0.982838	0.981459	0.981116	0.979643	0.981923
100	0.983757	0.981639	0.985088	0.97845	0.977698	0.980087	0.984164	0.983802	0.982217	0.982	0.980375	0.9829
110	0.984191	0.982203	0.985546	0.97886	0.978315	0.980559	0.984618	0.984247	0.982741	0.982612	0.980964	0.983353
120	0.984622	0.982345	0.985684	0.979121	0.978335	0.980756	0.984831	0.98447	0.982919	0.982994	0.981501	0.983782
130	0.984746	0.98283	0.986094	0.979557	0.978994	0.981325	0.985226	0.984882	0.9834	0.983412	0.981912	0.984058
140	0.98492	0.982935	0.98624	0.979673	0.979192	0.981488	0.985423	0.985046	0.983487	0.983753	0.982043	0.984273
150	0.985069	0.983146	0.98638	0.979934	0.979356	0.981655	0.985572	0.985184	0.983705	0.983966	0.982198	0.984376
160	0.98513	0.983218	0.986475	0.979998	0.979479	0.981766	0.985712	0.985354	0.983805	0.98404	0.982333	0.984515
170	0.985221	0.983347	0.986568	0.980091	0.979648	0.981841	0.98577	0.985424	0.983873	0.984168	0.982442	0.984594
180	0.985187	0.983323	0.986547	0.980098	0.979602	0.981831	0.985761	0.98541	0.983893	0.984164	0.98246	0.984598
190	0.985205	0.983347	0.98658	0.980084	0.979623	0.981861	0.985796	0.985442	0.983902	0.98419	0.982487	0.984625
200	0.985201	0.983315	0.986547	0.980058	0.979582	0.981837	0.985771	0.985432	0.983904	0.984163	0.982463	0.984599

## Sheet: fig3b
Channel 1 (Amplitude)	0° & 0°	0.976
Channel 1 (Phase)	0° & 0°	0.978
Channel 2 (Amplitude)	0° & 0°	0.978
Channel 2 (Phase)	0° & 0°	0.983
Channel 1 (Amplitude)	10° & 0°	0.972
Channel 1 (Phase)	10° & 0°	0.974
Channel 2 (Amplitude)	10° & 0°	0.977
Channel 2 (Phase)	10° & 0°	0.982
Channel 1 (Amplitude)	20° & 0°	0.978
Channel 1 (Phase)	20° & 0°	0.98
Channel 2 (Amplitude)	20° & 0°	0.981
Channel 2 (Phase)	20° & 0°	0.984
Channel 1 (Amplitude)	30° & 0°	0.966
Channel 1 (Phase)	30° & 0°	0.97
Channel 2 (Amplitude)	30° & 0°	0.972
Channel 2 (Phase)	30° & 0°	0.977
Channel 1 (Amplitude)	40° & 0°	0.965
Channel 1 (Phase)	40° & 0°	0.969
Channel 2 (Amplitude)	40° & 0°	0.971
Channel 2 (Phase)	40° & 0°	0.977
Channel 1 (Amplitude)	50° & 0°	0.968
Channel 1 (Phase)	50° & 0°	0.972
Channel 2 (Amplitude)	50° & 0°	0.975
Channel 2 (Phase)	50° & 0°	0.981
Channel 1 (Amplitude)	60° & 0°	0.975
Channel 1 (Phase)	60° & 0°	0.978
Channel 2 (Amplitude)	60° & 0°	0.981
Channel 2 (Phase)	60° & 0°	0.984
Channel 1 (Amplitude)	70° & 0°	0.974
Channel 1 (Phase)	70° & 0°	0.977
Channel 2 (Amplitude)	70° & 0°	0.98
Channel 2 (Phase)	70° & 0°	0.984
Channel 1 (Amplitude)	80° & 0°	0.971
Channel 1 (Phase)	80° & 0°	0.975
Channel 2 (Amplitude)	80° & 0°	0.979
Channel 2 (Phase)	80° & 0°	0.983
Channel 1 (Amplitude)	90° & 0°	0.972
Channel 1 (Phase)	90° & 0°	0.975
Channel 2 (Amplitude)	90° & 0°	0.979
Channel 2 (Phase)	90° & 0°	0.983
Channel 1 (Amplitude)	Circle & 0°	0.968
Channel 1 (Phase)	Circle & 0°	0.971
Channel 2 (Amplitude)	Circle & 0°	0.978
Channel 2 (Phase)	Circle & 0°	0.982
Channel 1 (Amplitude)	Ellipse & 0°	0.974
Channel 1 (Phase)	Ellipse & 0°	0.977
Channel 2 (Amplitude)	Ellipse & 0°	0.978
Channel 2 (Phase)	Ellipse & 0°	0.983

## Sheet: supplementray fig1a
Epochs	0° & 0°	10° & 0°	20° & 0°	30° & 0°	40° & 0°	50° & 0°	60° & 0°	70° & 0°	80° & 0°	90° & 0°	Circle & 0°	Ellipse & 0°
1	0.7381	0.71797	0.74435	0.71982	0.72216	0.72603	0.73143	0.73217	0.72928	0.71816	0.72404	0.73237
10	0.83733	0.83009	0.84177	0.82042	0.81899	0.82603	0.83561	0.83564	0.83106	0.82626	0.8274	0.8318
20	0.87424	0.86504	0.87453	0.86012	0.85686	0.86151	0.8715	0.86865	0.86679	0.86358	0.86106	0.86648
30	0.88961	0.883	0.89278	0.87521	0.87176	0.87837	0.88914	0.88793	0.88311	0.879	0.87836	0.88611
40	0.90001	0.89315	0.90237	0.88535	0.88293	0.88907	0.89925	0.89751	0.89405	0.88977	0.88877	0.896
50	0.90857	0.9015	0.90976	0.89388	0.89067	0.89615	0.90647	0.9053	0.90231	0.89884	0.89709	0.90352
60	0.91164	0.90627	0.91417	0.89891	0.89608	0.90187	0.91204	0.91002	0.90675	0.90478	0.90227	0.90786
70	0.91623	0.9109	0.91928	0.90274	0.90031	0.9059	0.91599	0.91455	0.91075	0.90867	0.90705	0.91284
80	0.9192	0.91405	0.92226	0.90609	0.90343	0.90903	0.91874	0.91743	0.91448	0.91199	0.91037	0.91586
90	0.92119	0.91654	0.92418	0.90834	0.90556	0.91118	0.92151	0.92003	0.91671	0.91483	0.91286	0.91824
100	0.92283	0.91837	0.92643	0.9104	0.90785	0.91355	0.92341	0.92235	0.91886	0.91709	0.91501	0.92024
110	0.92418	0.91995	0.92796	0.91179	0.90947	0.91493	0.92497	0.92384	0.92028	0.91922	0.91684	0.92201
120	0.92555	0.92123	0.92905	0.91277	0.91045	0.91596	0.92625	0.92501	0.92134	0.9207	0.91837	0.9233
130	0.92626	0.92216	0.93007	0.91388	0.9117	0.91725	0.92718	0.92598	0.92261	0.92178	0.91936	0.9243
140	0.92674	0.92268	0.93066	0.91433	0.9122	0.91788	0.92796	0.92675	0.92314	0.92268	0.9201	0.92495
150	0.92708	0.92309	0.93105	0.91473	0.91254	0.91821	0.92838	0.92717	0.92359	0.92323	0.92046	0.9253
160	0.92737	0.92345	0.93142	0.91506	0.91288	0.9185	0.92883	0.92762	0.92401	0.92371	0.92093	0.92571
170	0.92751	0.9236	0.93159	0.91516	0.91301	0.91868	0.92898	0.92782	0.92416	0.92391	0.92109	0.92587
180	0.92755	0.92368	0.93164	0.91521	0.91304	0.91876	0.92907	0.9279	0.92424	0.92404	0.92121	0.92595
190	0.92756	0.92372	0.93171	0.91524	0.91306	0.91876	0.92913	0.92794	0.92426	0.9241	0.92124	0.92599
200	0.92758	0.92371	0.9317	0.91521	0.91309	0.91878	0.92912	0.92795	0.92428	0.92411	0.92123	0.92598

## Sheet: supplementray fig1b
Channel 1 (Amplitude)	0° & 0°	0.912
Channel 1 (Phase)	0° & 0°	0.925
Channel 2 (Amplitude)	0° & 0°	0.916
Channel 2 (Phase)	0° & 0°	0.931
Channel 1 (Amplitude)	10° & 0°	0.914
Channel 1 (Phase)	10° & 0°	0.926
Channel 2 (Amplitude)	10° & 0°	0.92
Channel 2 (Phase)	10° & 0°	0.935
Channel 1 (Amplitude)	20° & 0°	0.924
Channel 1 (Phase)	20° & 0°	0.935
Channel 2 (Amplitude)	20° & 0°	0.927
Channel 2 (Phase)	20° & 0°	0.941
Channel 1 (Amplitude)	30° & 0°	0.904
Channel 1 (Phase)	30° & 0°	0.918
Channel 2 (Amplitude)	30° & 0°	0.911
Channel 2 (Phase)	30° & 0°	0.927
Channel 1 (Amplitude)	40° & 0°	0.9
Channel 1 (Phase)	40° & 0°	0.915
Channel 2 (Amplitude)	40° & 0°	0.91
Channel 2 (Phase)	40° & 0°	0.927
Channel 1 (Amplitude)	50° & 0°	0.906
Channel 1 (Phase)	50° & 0°	0.92
Channel 2 (Amplitude)	50° & 0°	0.917
Channel 2 (Phase)	50° & 0°	0.933
Channel 1 (Amplitude)	60° & 0°	0.918
Channel 1 (Phase)	60° & 0°	0.931
Channel 2 (Amplitude)	60° & 0°	0.927
Channel 2 (Phase)	60° & 0°	0.941
Channel 1 (Amplitude)	70° & 0°	0.916
Channel 1 (Phase)	70° & 0°	0.929
Channel 2 (Amplitude)	70° & 0°	0.927
Channel 2 (Phase)	70° & 0°	0.94
Channel 1 (Amplitude)	80° & 0°	0.911
Channel 1 (Phase)	80° & 0°	0.925
Channel 2 (Amplitude)	80° & 0°	0.924
Channel 2 (Phase)	80° & 0°	0.938
Channel 1 (Amplitude)	90° & 0°	0.925
Channel 1 (Phase)	90° & 0°	0.937
Channel 2 (Amplitude)	90° & 0°	0.922
Channel 2 (Phase)	90° & 0°	0.934
Channel 1 (Amplitude)	Circle & 0°	0.906
Channel 1 (Phase)	Circle & 0°	0.919
Channel 2 (Amplitude)	Circle & 0°	0.922
Channel 2 (Phase)	Circle & 0°	0.936
Channel 1 (Amplitude)	Ellipse & 0°	0.928
Channel 1 (Phase)	Ellipse & 0°	0.915
Channel 2 (Amplitude)	Ellipse & 0°	0.936
Channel 2 (Phase)	Ellipse & 0°	0.922

## Sheet: supplementray fig3b
1600	98
6400	84.5
10000	81.6
40000	60.1
160000	53.5

## Sheet: supplementray fig4
51	0.98	3
32	0.97	3
92	0.87	3
128	0.97	3
256	0.81	4
40	0.85	3
256	0.98	5
48	0.85	4
128	0.96	3

## Sheet: supplementray fig5
serial number	PCC
1	0.962
2	0.935
3	0.818
4	0.82
5	0.923
6	0.918
7	0.944
8	0.772
9	0.856
10	0.78
11	0.833
12	0.844
13	0.919
14	0.846
15	0.652
16	0.895
17	0.91
18	0.864
19	0.873
20	0.796
21	0.74
22	0.838
23	0.805
24	0.85
25	0.83
26	0.915
27	0.806
28	0.867
29	0.867
30	0.86
31	0.906
32	0.8
33	0.841
34	0.672
35	0.894
36	0.809
37	0.808
38	0.83
39	0.857
40	0.728
41	0.634
42	0.822
43	0.786
44	0.888
45	0.759
46	0.656
47	0.804
48	0.791
49	0.752
50	0.591
51	0.744
52	0.534
53	0.718
54	0.725
55	0.715
56	0.594
57	0.668
58	0.713
59	0.716
60	0.763
61	0.681
62	0.741
63	0.606
64	0.676
65	0.7
66	0.669
67	0.73
68	0.769
69	0.61
70	0.776
71	0.712
72	0.713
73	0.797
74	0.718
75	0.713
76	0.772
77	0.617
78	0.682
79	0.783
80	0.576
81	0.684
82	0.514
83	0.638
84	0.631
85	0.739
86	0.721
87	0.682
88	0.747
89	0.733
90	0.755
91	0.662
92	0.576
93	0.658
94	0.701
95	0.606
96	0.664
97	0.686
98	0.529
99	0.766
100	0.649
101	0.602
102	0.575
103	0.751
104	0.735
105	0.674
106	0.644
107	0.663
108	0.903
109	0.741
110	0.798
111	0.739
112	0.704
113	0.587
114	0.583
115	0.655
116	0.714
117	0.81
118	0.672
119	0.857
120	0.633
121	0.494
122	0.649
123	0.747
124	0.681
125	0.728
126	0.652
127	0.566
128	0.635
129	0.731
130	0.728
131	0.622
132	0.782
133	0.497
134	0.764
135	0.59
136	0.618
137	0.867
138	0.816
139	0.7
140	0.648
141	0.496
142	0.671
143	0.594
144	0.804
145	0.696
146	0.789
147	0.779
148	0.637
149	0.68
150	0.633
151	0.792
152	0.735
153	0.817
154	0.733
155	0.742
156	0.693
157	0.779
158	0.837
159	0.836
160	0.662
161	0.844
162	0.716
163	0.706
164	0.751
165	0.688
166	0.791
167	0.735
168	0.671
169	0.788
170	0.779
171	0.78
172	0.69
173	0.809
174	0.736
175	0.778
176	0.674
177	0.682
178	0.721
179	0.775
180	0.817
181	0.697
182	0.717
183	0.677
184	0.635
185	0.576
186	0.578
187	0.603
188	0.743
189	0.727
190	0.761
191	0.801
192	0.601
193	0.773
194	0.651
195	0.743
196	0.727
197	0.818
198	0.623
199	0.759
200	0.75
201	0.757
202	0.703
203	0.795
204	0.766
205	0.692
206	0.779
207	0.641
208	0.8
209	0.625
210	0.852
211	0.703
212	0.724
213	0.479
214	0.715
215	0.684
216	0.742
217	0.807
218	0.654
219	0.814
220	0.492
221	0.582
222	0.695
223	0.612
224	0.614
225	0.539
226	0.658
227	0.597
228	0.498
229	0.564
230	0.492
231	0.612
232	0.56
233	0.66
234	0.692
235	0.699
236	0.618
237	0.719
238	0.635
239	0.638
240	0.673
241	0.67
242	0.617
243	0.671
244	0.571
245	0.646
246	0.585
247	0.702
248	0.646
249	0.763
250	0.528
251	0.589
252	0.61
253	0.532
254	0.606
255	0.478
256	0.548
257	0.566
258	0.611
259	0.75
260	0.672
261	0.546
262	0.807
263	0.582
264	0.727
265	0.465
266	0.624
267	0.617
268	0.722
269	0.56
270	0.635
271	0.58
272	0.541
273	0.611
274	0.54
275	0.616
276	0.49
277	0.397
278	0.514
279	0.4
280	0.483
281	0.38
282	0.52
283	0.352
284	0.567
285	0.37
286	0.44
287	0.406
288	0.445
289	0.459
290	0.471
291	0.693
292	0.479
293	0.369
294	0.373
295	0.44
296	0.347
297	0.511
298	0.52
299	0.369

## Sheet: supplementray fig9
1	0.000201
2	0.000401
3	0.0006
4	0.0008
5	0.001
6	0.001
7	0.001
8	0.000999
9	0.000999
10	0.000998
11	0.000998
12	0.000997
13	0.000996
14	0.000995
15	0.000994
16	0.000992
17	0.000991
18	0.000989
19	0.000987
20	0.000985
21	0.000983
22	0.000981
23	0.000979
24	0.000977
25	0.000974
26	0.000972
27	0.000969
28	0.000966
29	0.000963
30	0.00096
31	0.000957
32	0.000953
33	0.00095
34	0.000946
35	0.000943
36	0.000939
37	0.000935
38	0.000931
39	0.000927
40	0.000923
41	0.000918
42	0.000914
43	0.000909
44	0.000905
45	0.0009
46	0.000895
47	0.00089
48	0.000885
49	0.00088
50	0.000874
51	0.000869
52	0.000863
53	0.000858
54	0.000852
55	0.000846
56	0.000841
57	0.000835
58	0.000829
59	0.000822
60	0.000816
61	0.00081
62	0.000804
63	0.000797
64	0.000791
65	0.000784
66	0.000777
67	0.000771
68	0.000764
69	0.000757
70	0.00075
71	0.000743
72	0.000736
73	0.000729
74	0.000722
75	0.000714
76	0.000707
77	0.0007
78	0.000692
79	0.000685
80	0.000677
81	0.00067
82	0.000662
83	0.000655
84	0.000647
85	0.000639
86	0.000631
87	0.000624
88	0.000616
89	0.000608
90	0.0006
91	0.000592
92	0.000584
93	0.000576
94	0.000568
95	0.00056
96	0.000552
97	0.000544
98	0.000536
99	0.000528
100	0.00052
101	0.000512
102	0.000504
103	0.000496
104	0.000488
105	0.00048
106	0.000472
107	0.000464
108	0.000456
109	0.000448
110	0.00044
111	0.000432
112	0.000424
113	0.000416
114	0.000408
115	0.0004
116	0.000392
117	0.000384
118	0.000376
119	0.000369
120	0.000361
121	0.000353
122	0.000345
123	0.000338
124	0.00033
125	0.000323
126	0.000315
127	0.000308
128	0.0003
129	0.000293
130	0.000286
131	0.000278
132	0.000271
133	0.000264
134	0.000257
135	0.00025
136	0.000243
137	0.000236
138	0.000229
139	0.000223
140	0.000216
141	0.000209
142	0.000203
143	0.000196
144	0.00019
145	0.000184
146	0.000178
147	0.000171
148	0.000165
149	0.000159
150	0.000154
151	0.000148
152	0.000142
153	0.000137
154	0.000131
155	0.000126
156	0.00012
157	0.000115
158	0.00011
159	0.000105
160	0.0001
161	9.5e-05
162	9.1e-05
163	8.6e-05
164	8.2e-05
165	7.7e-05
166	7.3e-05
167	6.9e-05
168	6.5e-05
169	6.1e-05
170	5.7e-05
171	5.4e-05
172	5e-05
173	4.7e-05
174	4.3e-05
175	4e-05
176	3.7e-05
177	3.4e-05
178	3.1e-05
179	2.8e-05
180	2.6e-05
181	2.3e-05
182	2.1e-05
183	1.9e-05
184	1.7e-05
185	1.5e-05
186	1.3e-05
187	1.1e-05
188	9e-06
189	8e-06
190	6e-06
191	5e-06
192	4e-06
193	3e-06
194	2e-06
195	2e-06
196	1e-06
197	1e-06
198	0
199	0
200	0
